# Supplementary material for: Metabolic Dysfunction-Associated Steatotic Liver Disease in Children with Obesity: Sex-Stratified Analysis of Hepatic Enzyme Profiles and Serum Uric Acid
Source: Healthcare (Basel). 2025 Sep 4;13(17):2219. doi: 10.3390/healthcare13172219 (PMC12428106; doi:10.3390/healthcare13172219)
Supplement: Supplementary file 1 [file healthcare-13-02219-s001.zip]

Archive with 1 entries (1 files):
- healthcare-3721294-supplementary.pdf
